# Supplementary material for: Pharmacokinetics and Tissue Distribution of Coumarins from Tagetes lucida in an LPS-Induced Neuroinflammation Model
Source: Plants (Basel). 2022 Oct 22;11(21):2805. doi: 10.3390/plants11212805 (PMC9656319; doi:10.3390/plants11212805)
Supplement: Supplementary file 1 [file plants-11-02805-s001.zip]

Archive with 1 entries (1 files):
- plants-1974879-supplementary.pdf
